# Supplementary material for: The effect of housing environment on bone healing in a critical radius defect in New Zealand White rabbits
Source: PLoS One. 2020 May 21;15(5):e0233530. doi: 10.1371/journal.pone.0233530 (PMC7241799; doi:10.1371/journal.pone.0233530)
Supplement: S1 Dataset — (XLSX) [file pone.0233530.s001.xlsx]

## Sheet: Body weight
ID	Treatment	Housing	Time point	BW (kg)
5D2026	CPC	Cage	1	3.49
5D2038	AB	Cage	1	4.47
5D2071	CPC	Cage	1	3.63
5D2083	AB	Cage	1	4.32
5D2088	AB	Cage	1	4.25
5D2094	AB	Cage	1	4.33
5D2097	CPC	Cage	1	4.2
4D2947	AB	Floor	1	3.5
4D2952	AB	Floor	1	3.48
4D2958	CPC	Floor	1	3.5
5D2011	AB	Floor	1	3.97
5D2018	CPC	Floor	1	3.72
5D2084	CPC	Floor	1	4.19
5D2943	AB	Floor	1	4.1
5D2026	CPC	Cage	2	3.15
5D2038	AB	Cage	2	4.22
5D2071	CPC	Cage	2	3.37
5D2083	AB	Cage	2	3.92
5D2088	AB	Cage	2	3.91
5D2094	AB	Cage	2	4.08
5D2097	CPC	Cage	2	3.98
4D2947	AB	Floor	2	3.36
4D2952	AB	Floor	2	3.26
4D2958	CPC	Floor	2	3.47
5D2011	AB	Floor	2	3.65
5D2018	CPC	Floor	2	3.63
5D2084	CPC	Floor	2	3.85
5D2943	AB	Floor	2	3.9
5D2026	CPC	Cage	3	3.36
5D2038	AB	Cage	3	4.56
5D2071	CPC	Cage	3	4.41
5D2083	AB	Cage	3	4.11
5D2088	AB	Cage	3	4.52
5D2094	AB	Cage	3	4.46
5D2097	CPC	Cage	3	4.16
4D2947	AB	Floor	3	3.9
4D2952	AB	Floor	3	3.86
4D2958	CPC	Floor	3	3.97
5D2011	AB	Floor	3	4.41
5D2018	CPC	Floor	3	3.99
5D2084	CPC	Floor	3	4.28
5D2943	AB	Floor	3	4.13

## Sheet: CT
Name	Treatment	Housing	Vol Op 20	Vol Op 10	Density Op 20	Density Op 10	Intact Vol 20	Intact Vol 10	Intact Density 20	Intact Density 10
B4d2947	ab	Floor	505.9	236.743	1.07107	1.08291	368.509	184.945	1.34805	1.34452
B4d2952	ab	Floor	473.663	232.561	1.09853	1.10461	363.828	183.562	1.32575	1.31645
B5d2011	ab	Floor	395.205	184.84	1.1605	1.17161	348.297	213.409	1.32408	1.32169
B5d2038	ab	Cage	538.164	279.809	1.14246	1.11496	375.978	164.789	1.33892	1.33685
B5d2083	ab	Cage	323.32	144.95	1.23645	1.25993	393.835	190.559	1.3103	1.30653
B5d2088	ab	Cage	442.747	217.785	1.11986	1.11474	393.809	182.481	1.2977	1.29574
B5d2094	ab	Cage	432.952	215.054	1.10659	1.10204	364.843	189.275	1.23594	1.29574
B5d2943	ab	Floor	502.332	252.786	1.07324	1.06393	360.437	173.353	1.33474	1.33251
C4d2958	cpc	Floor	471.783	206.785	1.13202	1.16205	352.505	176.079	1.25108	1.24575
C5d2018	cpc	Floor	508.188	253.006	1.10716	1.11137	427.536	169.646	1.33603	1.33603
C5d2026	cpc	Cage	355.109	166.058	1.15605	1.18625	334.011	186.316	1.28662	1.28112
C5d2071	cpc	Cage	404.724	180.32	1.1717	1.21276	330.381	198.253
C5d2084	cpc	Floor	524.112	245.297	1.14271	1.17171	379.33	196.993	1.29027	1.28634
C5d2097	cpc	Cage	364.746	178.822	1.23396	1.23317	377.657	180.368	1.33225	1.32921

## Sheet: Histology scores
ID	Treatment	Housing	a) New bone at defect ends_long	b) Cortical integrity_long	c) Cancellous bone_long	d) Inflammation_long	e) Filling of defect_long	f) Bony fusion with ulna at defect_long	g) Bony fusion ulna radius adj defect_long	sum_long	b) Cortical integrity_tv	c) Cancellous bone_tv	d) Inflammation_tv	e) Bony fusion with ulna defect_tv	sum_transv
5D2026	cpc	cage	3	1	2	1	1	2	2	12	1	2	1	1	5
5D2038	bone	cage	3	4	3	1	2	2	1	16	4	3	1	2	10
5D2071	cpc	cage	3	1	2	1	1	2	1	11	1	1.5	1	1	4.5
5D2083	bone	cage	3	1	3	1	2	2	2	14	1	2	1	1	5
5D2088	bone	cage	3	4	3	1	2	2	1	16	3	2.5	1	1	7.5
5D2094	bone	cage	3	1	3	1	1	2	1	12	3	2.5	1	2	8.5
5D2097	cpc	cage	3	1	2	1	2	1	1	11	1	1	1	1.5	4.5
5D2011	bone	floor	3	1	2	1	1	2	2	12	2	2	1	1.5	6.5
5D2018	cpc	floor	3	1	2	1	1	2	2	12	2	1.5	1.5	1	6
5D2084	cpc	floor	3	1	2	1	1	2	2	12	1	1.5	1	1	4.5
5D2947	bone	floor	3	3	3	1	2	2	2	16	3	4	2	2	11
5D2943	bone	floor	3	3	4	2	3	2	2	19	4	4	2	1.66667	11.6667
5D2952	bone	floor	3	3	3	1	3	2	2	17	4	3.33333	1	2	10.3333
5D2958	cpc	floor	3	1	2	1	1	2	1	11	2	2	1	1	6

## Sheet: Histomorphometry
ANIMAL	BEH	HOUSING	BINARY_AREA	TOTAL_AREA	fraction
6	B	floor	0.139972	0.241694	57.9129
7	C	cage	0.186222	0.237889	78.2812
11	C	floor	0.314	0.381778	82.2468
12	B	cage	0.284889	0.385833	73.8373
13	C	cage	0.244056	0.348944	69.9411
14	B	cage	0.121722	0.163167	74.5999
15	C	floor	0.177278	0.257611	68.816
16	B	cage	0.165389	0.216722	76.3138
17	B	cage	0.140667	0.204722	68.711
18	C	cage	0.186389	0.254611	73.2053
19	B	floor	0.156722	0.217611	72.0194
20	B	floor	0.181222	0.333222	54.3848
21	B	floor	0.148944	0.305167	48.8076
22	C	floor	0.221611	0.271333	81.6749

## Sheet: CS
ID	Treatment	Housing	CS
5D2088	AB	cage	39
4D2958	cpc	floor	53
4D2952	AB	floor	47
5D2943	AB	floor	70
5D2083	AB	cage	58
4D2947	AB	floor	66
5D2084	cpc	floor	57
5D2011	AB	floor	59
5D2018	cpc	floor	80
5D2026	cpc	cage	67
5D2038	AB	cage	29
5D2097	cpc	cage	51
5D2094	AB	cage	41
5D2071	cpc	cage	45
